# Supplementary material for: Empirical assessment of alternative methods for identifying seasonality in observational healthcare data
Source: BMC Med Res Methodol. 2022 Jul 2;22:182. doi: 10.1186/s12874-022-01652-3 (PMC9250712; doi:10.1186/s12874-022-01652-3)
Supplement: Supplementary file 3 — Additional file 3: upsetRplots.zip. All 30 UpsetR plots. [file 12874_2022_1652_MOESM3_ESM.zip]

Archive with 30 entries (30 files):
- upsetRplots/AUS01.png
- upsetRplots/AUS05.png
- upsetRplots/AUS1.png
- upsetRplots/CCAE01.png
- upsetRplots/CCAE05.png
- upsetRplots/CCAE1.png
- upsetRplots/DOD01.png
- upsetRplots/DOD05.png
- upsetRplots/DOD1.png
- upsetRplots/EHR01.png
- upsetRplots/EHR05.png
- upsetRplots/EHR1.png
- upsetRplots/FRA01.png
- upsetRplots/FRA05.png
- upsetRplots/FRA1.png
- upsetRplots/GER01.png
- upsetRplots/GER05.png
- upsetRplots/GER1.png
- upsetRplots/JMDC01.png
- upsetRplots/JMDC05.png
- upsetRplots/JMDC1.png
- upsetRplots/MDCD01.png
- upsetRplots/MDCD05.png
- upsetRplots/MDCD1.png
- upsetRplots/MDCR01.png
- upsetRplots/MDCR05.png
- upsetRplots/MDCR1.png
- upsetRplots/PHD01.png
- upsetRplots/PHD05.png
- upsetRplots/PHD1.png
